# Supplementary material for: Characterization of MdpS: an in-depth analysis of a MUC5B-degrading protease from Streptococcus oralis
Source: Front Microbiol. 2024 Jan 18;15:1340109. doi: 10.3389/fmicb.2024.1340109 (PMC10830703; doi:10.3389/fmicb.2024.1340109)
Supplement: Supplementary file 1 [file Table_1.XLSX]

## Sheet: MUC5B Glycopeptides
MUC5B digested with MdpS enzyme.
Glycopeptides were detected using Byonics software
(1) Glycan position in the sequence is not determined by fragment ion spectra, despite Byonics assignment
Peptide (1)	Glycans NHFAGNa	Modification Type(s)	Observed m/z	z	Observed (M+H)	Calc. mass (M+H)	Mass error (ppm)	Starting position	Score	Delta
L.DGPTEQC[+57.021]PDPLPLPAGN[+349.137]C[+57.021]TDEEGIC[+57.021]HRT.L	HexNAc(1)Fuc(1)	C[+57]*3, N[+349]	1162.5	3	3485.48	3485.48	1.1	238	884.04	216.11
C.PDPLPLPAGN[+1079.402]C[+57.021]TDEEGIC[+57.021]HRT.L	HexNAc(3)Hex(2)Fuc(1)	C[+57]*2, N[+1079]	1143.49	3	3428.46	3428.46	0.7	245	711.73	711.73
C.PDPLPLPAGN[+1079.402]C[+57.021]TDEEGIC[+57.021]HRTL.L	HexNAc(3)Hex(2)Fuc(1)	C[+57]*2, N[+1079]	1181.19	3	3541.55	3541.55	0.2	245	553.75	475.68
A.GN[+349.137]C[+57.021]TDEEGIC[+57.021]HRT.L	HexNAc(1)Fuc(1)	C[+57]*2, N[+349]	633.256	3	1897.75	1897.75	0.3	253	471.62	168.72
C.THGGRTYSPGTSFN[+349.137]TTC[+57.021]S.S	HexNAc(1)Fuc(1)	C[+57], N[+349]	760.663	3	2279.97	2279.97	1.2	388	432.92	420.45
C.PPGLVSDGSGGC[+57.021]IAEEDC[+57.021]PC[+57.021]VHNEAT[+203.079]YKPGETIRVDC[+57.021]N.T	HexNAc(1)	C[+57]*4, T[+203]	1091.48	4	4362.89	4363.88	1.4	838	710.25	328.91
C.PPGLVSDGSGGC[+57.021]IAEEDC[+57.021]PC[+57.021]VHNEAT[+203.079]YKPGETIRVDC[+57.021]NTC[+57.021].T	HexNAc(1)	C[+57]*5, T[+203]	1157	4	4624.97	4624.96	2.2	838	529.36	529.36
C.PPGLVSDGSGGC[+57.021]IAEEDC[+57.021]PC[+57.021]VHNEAT[+203.079]YKPGETIRVDC[+57.021]NTC[+57.021].T	HexNAc(1)	C[+57]*5, T[+203]	1157.25	4	4625.98	4624.96	2.6	838	439.38	155.99
C.GSNGT[+203.079]IIRKA.V	HexNAc(1)	T[+203]	610.337	2	1219.67	1219.66	1.8	1290	567.13	417.34
C.GSN[+349.137]GTIIRKA.V	HexNAc(1)Fuc(1)	N[+349]	455.913	3	1365.72	1365.72	1.8	1290	455.06	267.84
C.GSN[+349.137]GTIIRKA.V	HexNAc(1)Fuc(1)	N[+349]	455.913	3	1365.72	1365.72	0.7	1290	454.87	278.22
C.GSN[+349.137]GTIIRKA.V	HexNAc(1)Fuc(1)	N[+349]	455.913	3	1365.72	1365.72	0.8	1290	376.97	256.98
C.GSN[+349.137]GTIIRKA.V	HexNAc(1)Fuc(1)	N[+349]	683.366	2	1365.73	1365.72	2.5	1290	370.71	228.24
G.PSGGDFDT[+406.159]YS[+406.159]NIRAAGGAVC[+57.021]EQPLGLEC[+57.021]RAQ.A	HexNAc(2),HexNAc(2)	C[+57]*2, S[+406], T[+406]	1370.62	3	4109.84	4108.82	4.3	2333	429.22	429.22
G.PSGGDFDT[+406.159]YS[+406.159]NIRAAGGA.V	HexNAc(2),HexNAc(2)	S[+406], T[+406]	856.71	3	2568.12	2568.11	2.1	2333	394.39	375.09
A.RC[+57.021]VGDNRVVLLDPKPVAN[+1038.375]VT[+656.228].C	HexNAc(2)Hex(3)Fuc(1),HexNAc(1)Hex(1)NeuAc(1)	C[+57], N[+1038], T[+656]	979.961	4	3916.82	3916.81	3.2	5029	341.18	341.18
R.C[+57.021]VGDNRVVLLDPKPVAN[+2059.735]VT.C	HexNAc(4)Hex(5)Fuc(1)NeuAc(1)	C[+57], N[+2060]	1376.29	3	4126.85	4125.84	1	5030	413.17	249.78
C.VGDNRVVLLDPKPVAN[+2059.735]VTC[+57.021]VNK.H	HexNAc(4)Hex(5)Fuc(1)NeuAc(1)	C[+57], N[+2060]	1117.27	4	4466.06	4467.05	2.6	5031	457.11	437.29
C.VGDNRVVLLDPKPVAN[+1768.640]VT.C	HexNAc(4)Hex(5)Fuc(1)	N[+1769]	1225.58	3	3674.71	3674.72	-0.5	5031	427.76	410.41
C.VGDNRVVLLDPKPVAN[+2059.735]VT.C	HexNAc(4)Hex(5)Fuc(1)NeuAc(1)	N[+2060]	1322.61	3	3965.82	3965.81	2	5031	419.65	417.4
C.VGDNRVVLLDPKPVAN[+1038.375]VT[+656.228].C	HexNAc(2)Hex(3)Fuc(1),HexNAc(1)Hex(1)NeuAc(1)	N[+1038], T[+656]	1200.9	3	3600.68	3600.68	1.5	5031	392.56	392.56
C.VGDNRVVLLDPKPVAN[+1403.507]VT.C	HexNAc(3)Hex(4)Fuc(1)	N[+1404]	1103.87	3	3309.59	3309.58	2.9	5031	319.01	300.37

## Sheet: IgA glycopeptides
IgA1/2 digested with MdpS enzyme
Glycopeptides listed below were detected using Byonics and are found in both
IgA1 and IgA2 (protein name IGHA1_human (Entry'P01876') and IGHA2_human (Entry 'P01877'))
Peptide	Glycans	Modification Type(s)	Observed m/z	z	Observed (M+H)	Calc. mass (M+H)	Mass error (ppm)	Starting position	Score	Delta
H.RPALEDLLLGSEAN[+1864.634]LTC[+57.021]TLT.G	HexNAc(2)Hex(9)	C[+57], N[+1865]	1351.59	3	4052.76	4051.77	-2.3	131	374.6	374.6
H.RPALEDLLLGSEAN[+1702.581]LTC[+57.021]TLT.G	HexNAc(2)Hex(8)	C[+57], N[+1703]	1297.24	3	3889.71	3889.71	0	131	436	436
H.RPALEDLLLGSEAN[+1540.529]LTC[+57.021]TLT.G	HexNAc(2)Hex(7)	C[+57], N[+1541]	1243.23	3	3727.67	3727.66	2.6	131	620.6	620.6
A.LEDLLLGSEAN[+1444.534]LTC[+57.021]TLTG.L	HexNAc(4)Hex(3)Fuc(1)	C[+57], N[+1445]	1122.17	3	3364.49	3364.5	-1.8	134	367.7	266.5
A.LEDLLLGSEAN[+1444.534]LTC[+57.021]TLTG.L	HexNAc(4)Hex(3)Fuc(1)	C[+57], N[+1445]	1682.75	2	3364.5	3364.5	0.7	134	414	174.5
G.SEAN[+1444.534]LTC[+57.021]TLTG.L	HexNAc(4)Hex(3)Fuc(1)	C[+57], N[+1445]	1306.04	2	2611.07	2611.07	0.1	141	341.7	199
H.RPALEDLLLGSEAN[+1663.608]LTC[+57.021]TLT.G	HexNAc(5)Hex(4)	C[+57], N[+1664]	1284.25	3	3850.74	3850.74	1	131	330.5	276.6
A.LEDLLLGSEAN[+1378.476]LTC[+57.021]TLT.G	HexNAc(2)Hex(6)	C[+57], N[+1378]	1081.15	3	3241.43	3241.42	2.7	134	324.8	324.8
A.LEDLLLGSEAN[+1444.534]LTC[+57.021]TLTG.L	HexNAc(4)Hex(3)Fuc(1)	C[+57], N[+1445]	1122.17	3	3364.5	3364.5	2	134	350.3	243.6
